# Supplementary material for: Assessment of Cardiovascular Risk Factors in Patients with Juvenile Idiopathic Arthritis
Source: Nutrients. 2023 Mar 30;15(7):1700. doi: 10.3390/nu15071700 (PMC10096608; doi:10.3390/nu15071700)
Supplement: Supplementary file 1 [file nutrients-15-01700-s001.zip]

Archive with 1 entries (1 files):
- nutrients-2296900-supplementary.pdf
